# Supplementary material for: Functional dissection of the conserved C. elegans LEM-3/ANKLE1 nuclease reveals a crucial requirement for the LEM-like and GIY-YIG domains for DNA bridge processing
Source: Nucleic Acids Res. 2025 Apr 7;53(6):gkaf265. doi: 10.1093/nar/gkaf265 (PMC11975286; doi:10.1093/nar/gkaf265)
Supplement: gkaf265_Supplemental_Files [file gkaf265_supplemental_files.zip]

Archive with 2 entries (2 files):
- Song et al - suppl data 2025-03-20.pdf
- Song et al - Table S5.xlsx
