# Supplementary material for: Functional dissection of the conserved C. elegans LEM-3/ANKLE1 nuclease reveals a crucial requirement for the LEM-like and GIY-YIG domains for DNA bridge processing
Source: Nucleic Acids Res. 2025 Apr 7;53(6):gkaf265. doi: 10.1093/nar/gkaf265 (PMC11975286; doi:10.1093/nar/gkaf265)
Supplement: gkaf265_Supplemental_Files [file gkaf265_supplemental_files.zip › Song et al - Table S5.xlsx]

## Sheet: Figure 1C
Figure 1C
Genotype	X ray dose	Mean	SD	N
N2	0Gy	0.190044	0.189998	18
N2	30Gy	3.8382	2.34951	18
N2	60Gy	9.62819	5.77354	16
N2	90Gy	22.9439	6.71991	13
N2	120Gy	41.1889	11.0135	6
GFP::lem-3(1-704)	0Gy	0.291474	0.336518	107
GFP::lem-3(1-704)	30Gy	4.03376	3.11108	107
GFP::lem-3(1-704)	60Gy	11.0636	6.83065	107
GFP::lem-3(1-704)	90Gy	24.5387	8.19391	107
GFP::lem-3(1-704)	120Gy	49.5746	10.3988	60
GFP::lem-3(241-704)	0Gy	0.476642	0.401157	13
GFP::lem-3(241-704)	30Gy	2.22306	1.43388	8
GFP::lem-3(241-704)	60Gy	10.7991	4.11756	8
GFP::lem-3(241-704)	90Gy	23.6285	6.14824	7
GFP::lem-3(241-704)	120Gy	47.3341	7.66027	5
GFP::lem-3(1-15,139-704)	0Gy	0.167774	0.241404	9
GFP::lem-3(1-15,139-704)	30Gy	5.76288	4.90004	9
GFP::lem-3(1-15,139-704)	60Gy	14.202	7.98796	9
GFP::lem-3(1-15,139-704)	90Gy	27.2965	14.8871	9
GFP::lem-3(1-15,139-704)	120Gy	49.6567	16.4189	9
lem-3(delta1-704)	0Gy	0.875322	0.327691	10
lem-3(delta1-704)	30Gy	46.563	26.7634	10
lem-3(delta1-704)	60Gy	68.3013	25.6361	10
lem-3(delta1-704)	90Gy	85.5635	10.8628	10
lem-3(delta1-704)	120Gy	92.2167	6.27476	10
lem-3(op444)	0Gy	1.4276	0.357838	11
lem-3(op444)	30Gy	36.4049	22.4514	7
lem-3(op444)	60Gy	56.5381	16.6832	7
lem-3(op444)	90Gy	72.8973	12.7277	8
lem-3(op444)	120Gy	90.0735	8.12071	6
lem-3(mn155)	0Gy	1.36363	0.863711	110
lem-3(mn155)	30Gy	44.1416	22.4843	110
lem-3(mn155)	60Gy	62.0644	19.5418	109
lem-3(mn155)	90Gy	80.8106	12.3363	106
lem-3(mn155)	120Gy	93.206	5.92395	60
GFP::lem-3Y530F(241-704)	0Gy	1.09349	0.560695	8
GFP::lem-3Y530F(241-704)	30Gy	42.0634	21.0999	8
GFP::lem-3Y530F(241-704)	60Gy	53.0159	16.8316	8
GFP::lem-3Y530F(241-704)	90Gy	86.4478	6.28224	8
GFP::lem-3Y530F(241-704)	120Gy	95.5993	1.97025	8

## Sheet: Figure  S2B
Figure S2B
Genotype	Conditon	Mean	SD	N
GFP::lem-3(1-704)	mcm-7 1:8	11.9424	13.9372	7
GFP::lem-3(1-704)	mcm-7 1:4	60.8243	20.2412	7
GFP::lem-3(241-704)	mcm-7 1:8	6.35823	8.45573	7
GFP::lem-3(241-704)	mcm-7 1:4	58.4522	21.1135	7
GFP::lem-3 Y530F(241-704)	mcm-7 1:8	29.9867	17.8496	7
GFP::lem-3 Y530F(241-704)	mcm-7 1:4	91.6507	7.2747	7
lem-3(mn155)	mcm-7 1:8	52.4776	13.1424	7
lem-3(mn155)	mcm-7 1:4	92.1366	8.60451	7

## Sheet: Figure 1D left panel
Figure 1D
Genotype	Mean (Appearance)	SD (Appearance)	N (Appearance)	Mean (Disappearance)	SD (Disappearance)	N (Disappearance)
GFP::lem-3(1-704)	4.05882	0.885615	34	11.2794	1.66602	34
GFP::lem-3(241-704)	0.318182	0.3371	11	10.4091	0.583874	11
GFP::lem-3 Y530F(241-704)	0.5	0.353553	5	9.6	1.38744	5
GFP::lem-3(1-25, 139-704)	0.8	0.273861	5	9.9	0.65192	5

## Sheet: Figure 1D (right panel)
Figure 1E
Genotype	Mean	SD	N
GFP::lem-3(1-704)	2.36512	1.01618	34
GFP::lem-3(241-704)	8.83264	6.64428	11
GFP::lem-3 Y530F(241-704)	7.7564	6.46842	5
GFP::lem-3(1-25, 139-704)	13.502	3.53894	5

## Sheet: Figure 2E
Figure 2E
Genotype	Conditon	Mean (Appearance)	SD (Appearance)	N (Appearance)	Mean (Disappearance)	SD (Disappearance)	N (Disappearance)
GFP::lem-3(1-704)	Mock RNAi	2.03333	1.13072	60	9.78333	1.67829	60
GFP::lem-3(1-704)	mcm-7 RNAi	3.88462	1.11415	52	11.2212	1.84554	52
GFP::lem-3 Y530F	Mock RNAi	3.2	0.447214	5	8.7	0.447214	5
GFP::lem-3 Y530F	mcm-7 RNAi	4.1	0.41833	5	10.4	1.47479	5
GFP::lem-3 Y556F	Mock RNAi	3.9	0.547723	5	9.1	1.63554	5
GFP::lem-3 Y556F	mcm-7 RNAi	4.33333	0.258199	6	10.4167	0.66458	6
GFP::lem-3 E620A	Mock RNAi	4.1	0.41833	5	11.1	0.961769	5
GFP::lem-3 E620A	mcm-7 RNAi	3.4	0.41833	5	11	2.23607	5
GFP::lem-3(1-524,637-704)	Mock RNAi	N/A	N/A	8	N/A	N/A	N/A
GFP::lem-3(1-524,637-704)	mcm-7 RNAi	12.4	1.94936	5	N/A	N/A	N/A

## Sheet: Figure 2F
Figure 2F
Genotype	Conditon	Mean	SD	N
GFP::lem-3(1-704)	Mock RNAi	2.67712	1.43071	52
GFP::lem-3(1-704)	mcm-7 RNAi	3.99782	2.25841	60
GFP::lem-3 Y530F	Mock RNAi	1.974	0.817358	5
GFP::lem-3 Y530F	mcm-7 RNAi	1.5988	0.512908	5
GFP::lem-3 Y556F	Mock RNAi	2.17667	1.1231	6
GFP::lem-3 Y556F	mcm-7 RNAi	2.0764	1.43253	5
GFP::lem-3 E620A	Mock RNAi	2.837	0.439953	5
GFP::lem-3 E620A	mcm-7 RNAi	2.024	0.785743	5

## Sheet: Figure 2G
Figure 2G
Genotype	Conditon	Mean	SD	N
GFP::lem-3(1-704)	Mock RNAi	2.67712	1.43071	52
GFP::lem-3(1-704)	mcm-7 RNAi	3.11365	1.43099	60
GFP::lem-3(1-524,637-704)	Mock RNAi	0	0	8
GFP::lem-3(1-524,637-704)	mcm-7 RNAi	1.4444	0.460541	5

## Sheet: Figure 2H
Figure 2H
Genotype	X ray dose	Mean	SD	N
GFP::lem-3(1-704)	0	0.291474	0.336518	107
GFP::lem-3(1-704)	30	4.03376	3.11108	107
GFP::lem-3(1-704)	60	11.0636	6.83065	107
GFP::lem-3(1-704)	90	24.5387	8.19391	107
lem-3(mn155)	0	1.36363	0.863711	110
lem-3(mn155)	30	44.1416	22.4843	110
lem-3(mn155)	60	62.0644	19.5418	109
lem-3(mn155)	90	80.8106	12.3363	106
GFP::lem-3 Y530F	0	1.13644	0.673901	8
GFP::lem-3 Y530F	30	15.0145	5.36777	8
GFP::lem-3 Y530F	60	33.3529	7.71871	6
GFP::lem-3 Y530F	90	65.0229	11.4475	5
GFP::lem-3 Y556F	0	0.722811	0.468657	8
GFP::lem-3 Y556F	30	23.3306	13.1966	8
GFP::lem-3 Y556F	60	40.1539	13.4146	8
GFP::lem-3 Y556F	90	67.1028	18.0033	6
GFP::lem-3 E620A	0	0.922315	0.373719	6
GFP::lem-3 E620A	30	13.9712	4.69004	6
GFP::lem-3 E620A	60	34.5211	5.22398	6
GFP::lem-3 E620A	90	65.6784	10.5865	5
GFP::lem-3(1-524,637-704)	0	1.34682	0.972016	10
GFP::lem-3(1-524,637-704)	30	30.8948	22.0298	10
GFP::lem-3(1-524,637-704)	60	44.4402	18.6925	10
GFP::lem-3(1-524,637-704)	90	64.9623	17.8113	10

## Sheet: Figure 4D
Figure 4D
Genotype	X ray dose	Mean	SD	N
N2	0	0.190044	0.189998	18
N2	30	3.8382	2.34951	18
N2	60	9.62819	5.77354	16
N2	90	22.9439	6.71991	13
N2	120	41.1889	11.0135	6
GFP::lem-3(1-704)	0	0.291474	0.336518	107
GFP::lem-3(1-704)	30	4.03376	3.11108	107
GFP::lem-3(1-704)	60	11.0636	6.83065	107
GFP::lem-3(1-704)	90	24.5387	8.19391	107
GFP::lem-3(1-704)	120	49.5746	10.3988	60
GFP::lem-3(241-704)	0	0.476642	0.401157	13
GFP::lem-3(241-704)	30	2.22306	1.43388	8
GFP::lem-3(241-704)	60	10.7991	4.11756	8
GFP::lem-3(241-704)	90	23.6285	6.14824	7
GFP::lem-3(241-704)	120	47.3341	7.66027	5
GFP::lem-3(485-704)	0	21.7898	9.04746	11
GFP::lem-3(485-704)	30	79.5528	13.1369	11
GFP::lem-3(485-704)	60	89.7207	8.89196	11
GFP::lem-3(485-704)	90	96.0384	4.26209	11
GFP::lem-3(485-704)	120	97.6782	1.65832	5
GFP::lem-3 Y530F(485-704)	0	1.17531	0.578427	8
GFP::lem-3 Y530F(485-704)	30	31.1333	14.9282	8
GFP::lem-3 Y530F(485-704)	60	39.5745	17.7067	8
GFP::lem-3 Y530F(485-704)	90	64.9519	22.8042	8
GFP::lem-3 Y530F(485-704)	120	82.3227	17.4965	8
lem-3(D1-704)	0	0.875322	0.327691	10
lem-3(D1-704)	30	46.563	26.7634	10
lem-3(D1-704)	60	68.3013	25.6361	10
lem-3(D1-704)	90	85.5635	10.8628	10
lem-3(D1-704)	120	92.2167	6.27476	10

## Sheet: Figure 4E
Figure 4E
Genotype	X ray dose	Mean	SD	N
N2	0	0.190044	0.189998	18
N2	30	3.8382	2.34951	18
N2	60	9.62819	5.77354	16
N2	90	22.9439	6.71991	13
N2	120	41.1889	11.0135	6
GFP::lem-3(1-704)	0	0.291474	0.336518	107
GFP::lem-3(1-704)	30	4.03376	3.11108	107
GFP::lem-3(1-704)	60	11.0636	6.83065	107
GFP::lem-3(1-704)	90	24.5387	8.19391	107
GFP::lem-3(1-704)	120	49.5746	10.3988	60
GFP::lem-3(241-704)	0	0.476642	0.401157	13
GFP::lem-3(241-704)	30	2.22306	1.43388	8
GFP::lem-3(241-704)	60	10.7991	4.11756	8
GFP::lem-3(241-704)	90	23.6285	6.14824	7
GFP::lem-3(241-704)	120	47.3341	7.66027	5
GFP::lem-3(485-704)	0	21.7898	9.04746	11
GFP::lem-3(485-704)	30	79.5528	13.1369	11
GFP::lem-3(485-704)	60	89.7207	8.89196	11
GFP::lem-3(485-704)	90	96.0384	4.26209	11
GFP::lem-3(485-704)	120	97.6782	1.65832	5
GFP::lem-3(241-424, 471-704)	0	1.45547	0.666936	5
GFP::lem-3(241-424, 471-704)	30	46.6532	28.2124	5
GFP::lem-3(241-424, 471-704)	60	56.6281	24.2876	5
GFP::lem-3(241-424, 471-704)	90	85.5591	17.9223	5
GFP::lem-3(241-424, 471-704)	120	96.9329	0.939504	5
lem-3(D1-704)	0	0.875322	0.327691	10
lem-3(D1-704)	30	46.563	26.7634	10
lem-3(D1-704)	60	68.3013	25.6361	10
lem-3(D1-704)	90	85.5635	10.8628	10
lem-3(D1-704)	120	92.2167	6.27476	10

[truncated: 6 more sheets: Figure 4F, Figure 5H, Figure 5I, Figure 6B, Figure 6C, Figure 6D]
